# Supplementary material for: ﻿Development of a multi-entry identification key for economically important fruit fly larvae (Diptera, Tephritidae, Dacinae)
Source: Zookeys. 2024 Apr 10;1197:127–36. doi: 10.3897/zookeys.1197.116887 (PMC11033551; doi:10.3897/zookeys.1197.116887)
Supplement: Supplementary material 1 — Raw data of all measurements [file zookeys-1197-127_article-116887__-s001.xlsx]

## Sheet: Bactrocera dorsalis
species		no	1	2 angle	3	4
Bactrocera dorsalis	CRI colony	1	160.91	106.09	180.39	291.69
Bactrocera dorsalis	CRI colony	2	167.25	102.35	177.43	292.87
Bactrocera dorsalis	CRI colony	3	160.32	114.08	183.41	273.07
Bactrocera dorsalis	CRI colony	4	159.06	110.71	178.39	262.28
Bactrocera dorsalis	CRI colony	5	165.56	106.72	184.99	267.81
Bactrocera dorsalis	CRI colony	6	171.69	107.42	182.69	284.64
Bactrocera dorsalis	CRI colony	7	149.41	101.24	160.68	258.29
Bactrocera dorsalis	CRI colony	8	159.44	97.53	157.95	262.42
Bactrocera dorsalis	CRI colony	9	160.38	104.96	177.42	279.8
Bactrocera dorsalis	CRI colony	10	170.91	101.75	173.5	278.88
Bactrocera dorsalis	CRI colony	11	162.91	104.98	180.09	266.44
Bactrocera dorsalis	CRI colony	12	165.96	103.6	183.67	272.85
Bactrocera dorsalis	CRI colony	13	176.86	114.37	213.69	300.62
Bactrocera dorsalis	CRI colony	14	180.17	113.27	205.41	304.97
Bactrocera dorsalis	CRI colony	15	178.52	105.1	170.7	275.23
Bactrocera dorsalis	CRI colony	16	175.83	100.57	172.73	279.83
Bactrocera dorsalis	CRI colony	17	160.06	105.43	180.94	274.93
Bactrocera dorsalis	CRI colony	18	150.72	110.64	180.16	262.77
Bactrocera dorsalis	Bangladesh	1	178.73	97.03	174.58	286.24
Bactrocera dorsalis	Bangladesh	2	177.74	99.05	181.82	299.13
Bactrocera dorsalis	Bangladesh	3	178.2	94.2	165.79	282.31
Bactrocera dorsalis	Bangladesh	4	170.75	95.95	173.91	292.69
Bactrocera dorsalis	Bangladesh	5	170.1	92.48	171.85	283.43
Bactrocera dorsalis	Bangladesh	6	190.1	99.1	180.42	311.16
Bactrocera dorsalis	Bangladesh	7	191.5	100.4	179.1	314.8
Bactrocera dorsalis	Bangladesh	8	184.8	99.1	185.52	312.44
Bactrocera dorsalis	Bangladesh	9	180.28	104.73	188.2	314.62
Bactrocera dorsalis	Bangladesh	10	176.61	98.37	168.45	291.96
Bactrocera dorsalis	Bangladesh	11	162.5	100.69	171.04	276.76
Bactrocera dorsalis	Bangladesh	12	178.13	96.75	185.32	293.34
Bactrocera dorsalis	Bangladesh	13	183.91	96.37	179.92	299.03
Bactrocera dorsalis	IAEA colony	1	148.18	103.52	160.86	270.65
Bactrocera dorsalis	IAEA colony	2	164.71	102.29	173.26	270.58
Bactrocera dorsalis	IAEA colony	3	163.31	102.38	168.98	276.64
Bactrocera dorsalis	IAEA colony	4	168.12	95.96	168.28	282.76
Bactrocera dorsalis	IAEA colony	5	171.02	99.85	167.86	276.23
Bactrocera dorsalis	IAEA colony	6	173.45	99.77	151.81	263.82
Bactrocera dorsalis	IAEA colony	7	175.26	100.71	154.7	274.07
Bactrocera dorsalis	IAEA colony	8	173.81	105.75	172.45	277.55
Bactrocera dorsalis	IAEA colony	9	168.1	103.4	172.6	280.65
Bactrocera dorsalis	IAEA colony	10	161.2	102.44	163.1	286.26
Bactrocera dorsalis	IAEA colony	11	169.1	101.58	160.49	286.26
Bactrocera dorsalis	IAEA colony	12	172.13	102.99	167.9	277.51
Bactrocera dorsalis	IAEA colony	13	172.3	102.57	169.84	280.65
Bactrocera dorsalis	IAEA colony	14	170.95	104.23	168.28	286.26
Bactrocera dorsalis	IAEA colony	15	169.62	103.1	166.73	277.51
Bactrocera dorsalis	IAEA colony	16	170.21	104.8	168.67	299.86
Bactrocera dorsalis	IAEA colony	17	166.47	103.47	171.07	302.14
Bactrocera dorsalis	IAEA colony	18	166.45	101.43	161.71	285.47
Bactrocera dorsalis	IAEA colony	19	169.88	106.89	166.08	282.11
Bactrocera dorsalis	IAEA colony	20	170.55	101.06	164.89	279.13
Bactrocera dorsalis	IAEA colony	21	171.86	96.77	163.51	296.64
Bactrocera dorsalis	IAEA colony	22	170.32	100.17	168.82	302.62
Bactrocera dorsalis	IAEA colony	23	172.22	97.2	166.79	299.1
Bactrocera dorsalis	IAEA colony	24	171.56	105.11	166.98	282.12
Bactrocera dorsalis	CRI colony 2nd batch	1	175.19	96.11	175.67	279.29
Bactrocera dorsalis	CRI colony 2nd batch	2	166.13	102.99	174.82	265.69
Bactrocera dorsalis	CRI colony 2nd batch	3	166.72	99.45	172.76	272.62
Bactrocera dorsalis	CRI colony 2nd batch	4	167.4	87.23	157.5	262.21
Bactrocera dorsalis	CRI colony 2nd batch	5	169.5	100.2	176.26	277.21
Bactrocera dorsalis	CRI colony 2nd batch	6	173.6	104.89	178.74	298.12
Bactrocera dorsalis	CRI colony 2nd batch	7	174.9	95.61	169.57	282.98
Bactrocera dorsalis	CRI colony 2nd batch	8	169.26	95.09	159.9	277.14
Bactrocera dorsalis	CRI colony 2nd batch	9	170.51	99.26	171.43	285.95
Bactrocera dorsalis	CRI colony 2nd batch	10	176.83	97.97	171.06	285.87
Bactrocera dorsalis	CRI colony 2nd batch	11	180.01	101.05	180.64	297.1
Bactrocera dorsalis	CRI colony 2nd batch	12	185.18	102.85	189.45	315.62
Bactrocera dorsalis	CRI colony 2nd batch	13	162.89	104.05	187.62	278.52
Bactrocera dorsalis	CRI colony 2nd batch	14	165.91	99.41	172.39	285.71
Bactrocera dorsalis	CRI colony 2nd batch	15	162.8	102.4	181.1	286.17
Bactrocera dorsalis	CRI colony 2nd batch	16	166.79	97.53	177.13	283.24
Bactrocera dorsalis	CRI colony 2nd batch	17	180.72	97.92	173.61	291.61
Bactrocera dorsalis	CRI colony 2nd batch	18	182.02	96.23	174.28	293.58
Bactrocera dorsalis	CRI colony 2nd batch	19	195.46	100.16	196.13	326.31
Bactrocera dorsalis	CRI colony 2nd batch	20	186.96	100.54	194.29	315.92
Bactrocera dorsalis	CRI colony 2nd batch	21	182.11	103.26	195.28	286.05
Bactrocera dorsalis	CRI colony 2nd batch	22	173.6	97.03	179.72	290.74
Bactrocera dorsalis	CRI colony 2nd batch	23	168.54	96.61	173.91	274.93
Bactrocera dorsalis	CRI colony 2nd batch	24	159.36	99.38	184.97	279.91
Bactrocera dorsalis	University of Pretoria colony Minette	1	167.4	92.18	146.06	256.79
Bactrocera dorsalis	University of Pretoria colony Minette	2	177.41	90.81	161.1	260.37
Bactrocera dorsalis	University of Pretoria colony Minette	3	177.06	95.72	160.78	261.45
Bactrocera dorsalis	University of Pretoria colony Minette	4	178.77	102.62	179.05	283.98
Bactrocera dorsalis	University of Pretoria colony Minette	5	173.28	102.43	178.42	289.14
Bactrocera dorsalis	University of Pretoria colony Minette	6	161.68	99.21	161.48	254.43
Bactrocera dorsalis	University of Pretoria colony Minette	7	169.71	97.62	158.15	260.38
Bactrocera dorsalis	University of Pretoria colony Minette	8	163.86	100.06	158.62	259.43
Bactrocera dorsalis	University of Pretoria colony Minette	9	191.68	93.22	153.94	271.51
Bactrocera dorsalis	University of Pretoria colony Minette	10	163.41	95.96	148.86	267.01
Bactrocera dorsalis	University of Pretoria colony Minette	11	152.65	96.52	153.24	268.94
Bactrocera dorsalis	University of Pretoria colony Minette	12	177.35	97.88	163.43	242.99
Bactrocera dorsalis	University of Pretoria colony Minette	13	165.49	98.27	160.79	248.58
Bactrocera dorsalis	University of Pretoria colony Minette	14	158.28	103.4	165.71	257.49
Bactrocera dorsalis	University of Pretoria colony Minette	15	169.7	100.56	159.72	281.37
Bactrocera dorsalis	University of Pretoria colony Minette	16	152.72	102.32	149.78	261.46
Bactrocera dorsalis	University of Pretoria colony Minette	17	170.3	98.91	167.96	266.76
Bactrocera dorsalis	University of Pretoria colony Minette	18	178.97	96.55	160.32	250.85
Bactrocera dorsalis	University of Pretoria colony Minette	19	170.39	90.65	149.14	252.48
Bactrocera dorsalis	University of Pretoria colony Minette	20	159.59	97.56	163.11	258.33
Bactrocera dorsalis	Quarantine Station colony	1	160.91	101.09	180.369	291.69
Bactrocera dorsalis	Quarantine Station colony	2	167.25	102.35	177.43	292.87
Bactrocera dorsalis	Quarantine Station colony	3	160.32	114.08	183.41	273.07
Bactrocera dorsalis	Quarantine Station colony	4	159.06	110.71	178.39	262.28
Bactrocera dorsalis	Quarantine Station colony	5	165.56	106.72	184.99	267.87
Bactrocera dorsalis	Quarantine Station colony	6	171.69	107.42	182.69	284.64
Bactrocera dorsalis	Quarantine Station colony	7	149.41	101.24	160.68	258.29
Bactrocera dorsalis	Quarantine Station colony	8	159.44	97.53	157.95	262.42
Bactrocera dorsalis	Quarantine Station colony	9	160.38	104.96	177.42	279.8
Bactrocera dorsalis	Quarantine Station colony	10	170.91	101.75	173.5	278.88
Bactrocera dorsalis	Quarantine Station colony	11	162.9	104.98	180.09	266.44
Bactrocera dorsalis	Quarantine Station colony	12	165.96	103.6	183.67	272.85
Bactrocera dorsalis	Quarantine Station colony	13	176.86	114.57	213.69	300.62
Bactrocera dorsalis	Quarantine Station colony	14	180.17	113.29	205.41	304.97
Bactrocera dorsalis	Quarantine Station colony	15	178.52	105.1	170.7	275.23
Bactrocera dorsalis	Quarantine Station colony	16	175.83	100.57	172.73	279.83
Bactrocera dorsalis	Quarantine Station colony	17	160.06	105.43	180.94	274.93
Bactrocera dorsalis	Quarantine Station colony	18	150.72	110.64	180.16	262.77
Bactrocera dorsalis	Quarantine Station colony	19	166.5	107.14	192.87	284.36
Bactrocera dorsalis	Quarantine Station colony	20	164.96	104.2	182.65	276.83
Bactrocera dorsalis	Quarantine Station colony	21	164.77	106.23	177.42	271.26
Bactrocera dorsalis	Quarantine Station colony	22	155.88	102.13	174.53	264.59
Bactrocera dorsalis	Quarantine Station colony	23	158.93	106.74	163.74	259.28
Bactrocera dorsalis	Quarantine Station colony	24	164.57	104.92	178.9	266.5
Bactrocera dorsalis	Quarantine Station colony	25	180.73	113.02	193.77	303.77
Bactrocera dorsalis	Quarantine Station colony	26	187.12	105.6	184.37	304.91
Bactrocera dorsalis	Quarantine Station colony	27	182.94	107.88	183.26	279.24
Bactrocera dorsalis	Quarantine Station colony	28	181.08	109.21	187.46	284.24
Bactrocera dorsalis	Quarantine Station colony	29	172.22	114.09	196.59	296.1
Bactrocera dorsalis	Quarantine Station colony	30	174.67	107.95	197.7	289.43
Bactrocera dorsalis	Quarantine Station colony	31	164.1	102.53	180.63	274.79
Bactrocera dorsalis	Quarantine Station colony	32	159.24	103.35	185.72	269.95
Bactrocera dorsalis	Quarantine Station colony	33	168.46	103.43	180.72	280.46
Bactrocera dorsalis	Quarantine Station colony	34	164.34	106.23	191.17	283.47
Bactrocera dorsalis	Quarantine Station colony	35	161.92	114.09	204.15	274.1
Bactrocera dorsalis	Quarantine Station colony	36	156.04	113.09	187.83	263.94
Bactrocera dorsalis	Quarantine Station colony	37	165.53	95.1	167.64	273.72
Bactrocera dorsalis	Quarantine Station colony	38	157.63	101.5	177.44	266.1
Bactrocera dorsalis	Quarantine Station colony	39	160.01	109.72	177.29	260.87
Bactrocera dorsalis	Quarantine Station colony	40	157.74	112.66	184.16	266.73
Bactrocera dorsalis	Quarantine Station colony	41	162.33	115.41	191.97	275.74
Bactrocera dorsalis	Quarantine Station colony	42	148.83	116.59	182.84	266.26
Bactrocera dorsalis	Quarantine Station colony	43	162.62	105.44	175.96	275.39
Bactrocera dorsalis	Quarantine Station colony	44	176.67	99.45	176.61	280.27
Bactrocera dorsalis	Quarantine Station colony	45	148.54	103.82	162.29	268.16
Bactrocera dorsalis	Quarantine Station colony	46	168.72	99.11	160.99	269.02
Bactrocera dorsalis	Quarantine Station colony	47	157.48	95.15	161.43	241.25
Bactrocera dorsalis	Quarantine Station colony	48	164.91	97.44	174.37	268.6
Bactrocera dorsalis	Quarantine Station colony	49	149.36	109.7	166.21	267.77
Bactrocera dorsalis	Quarantine Station colony	50	157.32	110.89	180.9	246.56
Bactrocera dorsalis	Quarantine Station colony	51	167.63	105.1	167.23	266.63
Bactrocera dorsalis	Quarantine Station colony	52	155.46	105.82	171.97	254.76
Bactrocera dorsalis	Quarantine Station colony	53	168.32	102.57	171.6	280.92
Bactrocera dorsalis	Quarantine Station colony	54	158.67	102.83	175.15	282.4
Bactrocera dorsalis	Quarantine Station colony	55	152.03	93.1	168.35	263.87
Bactrocera dorsalis	Quarantine Station colony	56	157.1	96.3	171.62	268.71
Bactrocera dorsalis	Quarantine Station colony	57	166.94	94.1	163.28	254.39
Bactrocera dorsalis	Quarantine Station colony	58	162.76	102.5	178.04	255.72
Bactrocera dorsalis	Quarantine Station colony	59	144.32	100.79	172.77	256.83
Bactrocera dorsalis	Quarantine Station colony	60	153.23	99.53	166.13	263.67
Bactrocera dorsalis	Quarantine Station colony	61	171.39	103.5	182.05	260.3

## Sheet: Ceratitis rosa
species	no	origin	1	2	3	4	5
Ceratitis rosa	1	CRI culture batch 1	157.2	110.2	72.2	148.05	245.3
Ceratitis rosa	2	CRI culture batch 1	152.2	119.3	75	165.5	243.5
Ceratitis rosa	3	CRI culture batch 1	152.5	116.2	79	162.3	246
Ceratitis rosa	4	CRI culture batch 1	145.5	118.1	78.5	171	247.4
Ceratitis rosa	5	CRI culture batch 1	154.3	105.4	70.5	149.2	234.2
Ceratitis rosa	6	CRI culture batch 1	142	117.2	81.1	158.4	243.4
Ceratitis rosa	7	CRI culture batch 1	150.5	114	79.3	153.3	243.2
Ceratitis rosa	8	CRI culture batch 1	142	107.3	79.1	150.1	243.4
Ceratitis rosa	9	CRI culture batch 1	139	110	78.2	168.1	245
Ceratitis rosa	10	CRI culture batch 1	142.1	109	75	159.3	243.4
Ceratitis rosa	11	CRI culture batch 1	159.3	111.2	78.1	144.4	249.2
Ceratitis rosa	12	CRI culture batch 1	161.5	116.4	76	151.2	251.5
Ceratitis rosa	13	CRI culture batch 1	167.2	114.2	72.1	152	244.4
Ceratitis rosa	14	CRI culture batch 1	149.44	117.2	74	157	241.5
Ceratitis rosa	15	CRI culture batch 1	155	110.1	79	152.3	240
Ceratitis rosa	16	CRI culture batch 1	158.2	110.1	84.3	159	250.5
Ceratitis rosa	17	CRI culture batch 1	156.2	115.2	78	153.5	238.1
Ceratitis rosa	18	CRI culture batch 1	140.2	106.2	74.1	148.4	232.2
Ceratitis rosa	19	CRI culture batch 1	149.3	112	77.1	156.5	236.3
Ceratitis rosa	20	CRI culture batch 1	148	116.5	68.5	148.2	235
Ceratitis rosa	21	CRI culture batch 1	145.4	104	68.3	133	222.3
Ceratitis rosa	22	CRI culture batch 1	147.4	100	74.2	132.4	223.4
Ceratitis rosa	1	CRI culture batch 2	141.18	102.51	79.9	142.44	230.1
Ceratitis rosa	2	CRI culture batch 2	142.46	102.68	75.65	149.69	229.5
Ceratitis rosa	3	CRI culture batch 2	158.92	109.12	71.33	145.79	248.4
Ceratitis rosa	4	CRI culture batch 2	158.97	113.03	73.56	154.43	252.5
Ceratitis rosa	5	CRI culture batch 2	147.54	103.25	82.45	145.37	246
Ceratitis rosa	6	CRI culture batch 2	139.47	110.25	78.96	154.56	246.1
Ceratitis rosa	7	CRI culture batch 2	154.74	105.09	76.18	142.68	231
Ceratitis rosa	8	CRI culture batch 2	155.08	105.54	71.89	141.19	233.1
Ceratitis rosa	9	CRI culture batch 2	167.1	109.49	73.66	144.56	257.2
Ceratitis rosa	10	CRI culture batch 2	162.66	110.51	73.44	155.66	248.4
Ceratitis rosa	11	CRI culture batch 2	149.53	105.4	73.9	141.45	238.3
Ceratitis rosa	12	CRI culture batch 2	152.74	108.08	74.56	141.42	239.2
Ceratitis rosa	13	CRI culture batch 2	164.59	113.62	71.94	153.27	247
Ceratitis rosa	14	CRI culture batch 2	148.57	106.24	77.03	144.68	236.3
Ceratitis rosa	15	CRI culture batch 2	156.53	103.37	74.07	141.56	241
Ceratitis rosa	1	CRI culture batch 3	138	105.1	69	148	207
Ceratitis rosa	2	CRI culture batch 3	140.1	105	72	147.15	213
Ceratitis rosa	3	CRI culture batch 3	134	100	73.4	143	215.5
Ceratitis rosa	4	CRI culture batch 3	141	103	70	139	206
Ceratitis rosa	5	CRI culture batch 3	154.2	104	72.4	144.4	243
Ceratitis rosa	6	CRI culture batch 3	149	107.2	71	159	239
Ceratitis rosa	7	CRI culture batch 3	147	103	73	151	240
Ceratitis rosa	8	CRI culture batch 3	147.1	105.6	70.1	148.4	222
Ceratitis rosa	9	CRI culture batch 3	141	103	74	149	222
Ceratitis rosa	10	CRI culture batch 3	143.1	106	68.2	152	231.1
Ceratitis rosa	11	CRI culture batch 3	138.5	102	70.5	148.5	235.3
Ceratitis rosa	12	CRI culture batch 3	138.5	102.2	72.2	152	224
Ceratitis rosa	13	CRI culture batch 3	152.3	100.5	71.3	144	217.4
Ceratitis rosa	14	CRI culture batch 3	152.5	103	68.4	145	240
Ceratitis rosa	15	CRI culture batch 3	146	100.4	69.2	140.4	225
Ceratitis rosa	16	CRI culture batch 3	152	102	70	141	227
Ceratitis rosa	17	CRI culture batch 3	144.1	99.2	68	139	219
Ceratitis rosa	18	CRI culture batch 3	148.4	100.4	75	138	221.4
Ceratitis rosa	19	CRI culture batch 3	144	101.2	70.2	145.1	221
Ceratitis rosa	20	CRI culture batch 3	153.6	106	73.5	155.1	243
Ceratitis rosa	21	CRI culture batch 3	153.5	107	72.5	154.5	233
Ceratitis rosa	22	CRI culture batch 3	153.4	104.2	75	152	230.3
Ceratitis rosa	23	CRI culture batch 3	158	104.1	71	154.1	231
Ceratitis rosa	24	CRI culture batch 3	154.3	104.5	64.5	145	216
Ceratitis rosa	25	CRI culture batch 3	141.1	102	70.3	143	210
Ceratitis rosa	26	CRI culture batch 3	144.2	102.4	70.1	144.3	222.2
Ceratitis rosa	27	CRI culture batch 3	153.5	96.5	72	140.4	226
Ceratitis rosa	28	CRI culture batch 3	141.3	96	67	132.1	202.2
Ceratitis rosa	29	CRI culture batch 3	140.5	99.4	72.5	138	211.1
Ceratitis rosa	30	CRI culture batch 3	152	104.2	67.3	148.3	226.4

## Sheet: Ceratitis quilicii
species	origin	no	1	2	3	4	5
Ceratitis quilicii	CRI culture batch 1	1	168.4	103.16	67.6	150.1	227.5
Ceratitis quilicii	CRI culture batch 1	2	176.6	100.4	72.8	147.3	241.1
Ceratitis quilicii	CRI culture batch 1	3	164.4	100.1	73.1	145.5	243.13
Ceratitis quilicii	CRI culture batch 1	4	159.14	105.3	64.43	150.3	231.3
Ceratitis quilicii	CRI culture batch 1	5	150.44	103.3	72.4	150.1	233.53
Ceratitis quilicii	CRI culture batch 1	6	161.4	102.3	70.4	147.6	236.4
Ceratitis quilicii	CRI culture batch 1	7	161.3	101.3	69.4	146.2	240.04
Ceratitis quilicii	CRI culture batch 1	8	166.23	110.4	74.32	157.02	243.12
Ceratitis quilicii	CRI culture batch 1	9	168.23	110.31	76.3	154.1	246.2
Ceratitis quilicii	CRI culture batch 1	10	151	108.4	67.4	149.13	234.5
Ceratitis quilicii	CRI culture batch 1	11	154	110.2	68.5	150.4	238
Ceratitis quilicii	CRI culture batch 1	12	162.4	96.1	70.5	143.1	240.1
Ceratitis quilicii	CRI culture batch 1	13	163.1	100.4	75.1	136.1	247.5
Ceratitis quilicii	CRI culture batch 1	14	159.03	98.2	77	142.4	244.4
Ceratitis quilicii	CRI culture batch 1	15	164.1	102.2	77.4	145.5	241.1
Ceratitis quilicii	CRI culture batch 1	16	164.2	105.1	74	152.2	250.2
Ceratitis quilicii	CRI culture batch 1	17	148.12	105.4	76.3	148.4	231.5
Ceratitis quilicii	CRI culture batch 1	18	162.3	89.5	72.1	127.4	233.3
Ceratitis quilicii	CRI culture batch 1	19	149.3	97.4	73.5	135.1	230.5
Ceratitis quilicii	CRI culture batch 1	20	171.1	105.1	73.1	148.2	248
Ceratitis quilicii	CRI culture batch 1	21	175.3	101.2	74	143.1	247.5
Ceratitis quilicii	CRI culture batch 1	22	161.1	99	72	142.2	230
Ceratitis quilicii	CRI culture batch 1	23	147	100.4	71.2	153.2	231
Ceratitis quilicii	CRI culture batch 1	24	172.3	97	70.5	141	244.4
Ceratitis quilicii	CRI culture batch 1	25	163	102.3	73.2	143.2	242.5
Ceratitis quilicii	CRI culture batch 2	1	165.86	97.8	76.2	151.69	252.4
Ceratitis quilicii	CRI culture batch 2	2	162.4	98.41	76.79	152.7	249
Ceratitis quilicii	CRI culture batch 2	3	172.29	109.71	75.45	158.99	265.1
Ceratitis quilicii	CRI culture batch 2	4	166.8	104.13	72.38	157.95	250.1
Ceratitis quilicii	CRI culture batch 2	5	161.89	108.12	77.08	157.78	250
Ceratitis quilicii	CRI culture batch 2	6	170.78	98.27	74.27	153.03	258.2
Ceratitis quilicii	CRI culture batch 2	7	162.02	98.24	79.36	160.14	252.1
Ceratitis quilicii	CRI culture batch 2	8	179.4	103.75	75.93	151.42	243
Ceratitis quilicii	CRI culture batch 2	9	161.1	98.9	76.14	150.75	250.2
Ceratitis quilicii	CRI culture batch 2	10	165.85	102.19	77.9	156.14	258.3
Ceratitis quilicii	CRI culture batch 2	11	172.38	108.4	70.75	154.39	254.1
Ceratitis quilicii	CRI culture batch 3	1	161.76	95.88	72.75	142.44	254.5
Ceratitis quilicii	CRI culture batch 3	2	160.32	93.78	79.44	146.72	231.2
Ceratitis quilicii	CRI culture batch 3	3	159.91	90.5	77.55	136.98	228.3
Ceratitis quilicii	CRI culture batch 3	4	164.69	100.2	77.9	146.33	243.3
Ceratitis quilicii	CRI culture batch 3	5	149.88	97.43	74.28	149.78	243.4
Ceratitis quilicii	CRI culture batch 3	6	158.57	93.47	74.6	144.36	244.3
Ceratitis quilicii	CRI culture batch 3	7	161.76	96.14	73.21	153.46	236.1
Ceratitis quilicii	CRI culture batch 3	8	157.38	93.17	76.42	142.28	237.1
Ceratitis quilicii	CRI culture batch 3	9	160.11	90.43	77.61	148.72	246
Ceratitis quilicii	CRI culture batch 3	10	148.77	86.17	68.89	136.93	224.3
Ceratitis quilicii	CRI culture batch 3	11	149.73	89.6	66.36	136.28	221.4
Ceratitis quilicii	CRI culture batch 3	12	158.07	95.87	73.86	149.8	234.5
Ceratitis quilicii	CRI culture batch 3	13	160.84	95.98	73.24	147.91	242
Ceratitis quilicii	CRI culture batch 3	14	151.3	87.24	76.1	140.54	233.4
Ceratitis quilicii	CRI culture batch 3	15	149.29	100.32	74.53	155.68	239.3
Ceratitis quilicii	CRI culture batch 3	16	161.73	96.91	76.94	152.61	241.4
Ceratitis quilicii	CRI culture batch 3	17	156.86	96.95	76.87	149.92	237.4
Ceratitis quilicii	CRI culture batch 3	18	151.65	85.85	76.01	138.04	231.4
Ceratitis quilicii	CRI culture batch 3	19	167.52	99.56	75.95	151.32	230.2
Ceratitis quilicii	CRI culture batch 3	20	167.46	99.01	74.4	148.84	252
Ceratitis quilicii	CRI culture batch 3	21	168.7	90.13	74.31	140.21	253
Ceratitis quilicii	CRI culture batch 3	22	154.67	92.6	73.58	146.31	243.2
Ceratitis quilicii	CRI culture batch 3	23	155.78	90.78	76.14	149.93	234.1
Ceratitis quilicii	CRI culture batch 3	24	151.53	96.26	79.25	155.88	240.3
Ceratitis quilicii	CRI culture batch 3	25	155.01	100.45	69.29	148.8	235.4
Ceratitis quilicii	CRI culture batch 3	26	165.57	92.13	75.05	143.46	243.1
Ceratitis quilicii	CRI culture batch 3	27	161.78	93.52	73.56	141.12	233.4

## Sheet: Ceratitis capitata
species	origin	no	1	2 angle	3	4
Ceratitis capitata	Quarantine culture	1	145.5	109.6	126.12	223.1
Ceratitis capitata	Quarantine culture	2	150.23	109.3	126.3	216
Ceratitis capitata	Quarantine culture	3	139.41	106.4	139.71	225.4
Ceratitis capitata	Quarantine culture	4	144.9	106.1	131.6	225.4
Ceratitis capitata	Quarantine culture	5	136.4	113	139.4	217.3
Ceratitis capitata	Quarantine culture	6	140.46	111.14	130.1	216.26
Ceratitis capitata	Quarantine culture	7	137.61	109.3	126.42	211
Ceratitis capitata	Quarantine culture	8	143	111.75	135.3	226.5
Ceratitis capitata	Quarantine culture	9	149.1	111.71	141.2	235.5
Ceratitis capitata	Quarantine culture	10	154.3	103.05	131.2	225.4
Ceratitis capitata	Quarantine culture	11	152.3	107.4	139.1	225
Ceratitis capitata	Quarantine culture	12	141.9	111.31	127.41	228.03
Ceratitis capitata	Quarantine culture	13	146.33	105.42	129.39	221.3
Ceratitis capitata	Quarantine culture	14	144.1	107.74	131.2	223.4
Ceratitis capitata	Quarantine culture	15	136.1	108	132.05	216.1
Ceratitis capitata	Quarantine culture	16	137.7	99.35	120.2	211.1
Ceratitis capitata	Quarantine culture	17	144.43	115.77	145.06	211.83
Ceratitis capitata	Quarantine culture	18	150	108.5	139.22	227.3
Ceratitis capitata	Quarantine culture	19	141.23	103.5	126.31	203.15
Ceratitis capitata	Quarantine culture	20	142.5	103.2	130.21	213.34
Ceratitis capitata	Quarantine culture	21	141.55	113	133.1	215.3
Ceratitis capitata	CRI culture	1	149.4	105.4	140.5	223.4
Ceratitis capitata	CRI culture	2	141.5	105.1	143.2	222.1
Ceratitis capitata	CRI culture	3	134.4	105.4	142.11	213.5
Ceratitis capitata	CRI culture	4	136	107.53	140.2	221.51
Ceratitis capitata	CRI culture	5	139.3	101.03	133.4	214.1
Ceratitis capitata	CRI culture	6	146.1	103.3	137.1	226
Ceratitis capitata	CRI culture	7	140.1	106.5	151.1	234
Ceratitis capitata	CRI culture	8	136.2	103.2	134.7	222
Ceratitis capitata	CRI culture	9	130.1	105.3	141.5	222.1
Ceratitis capitata	CRI culture	10	140.42	100.2	126.2	214.3
Ceratitis capitata	CRI culture	11	133.5	101.4	125.5	210.2
Ceratitis capitata	citrus	1	145.5	98	122.8
Ceratitis capitata	citrus	2	131.9	110	129.2
Ceratitis capitata	citrus	3	137.7	98.2	132.4
Ceratitis capitata	citrus	4	137.5	99.1	129.7
Ceratitis capitata	nectarine	1	141.64	102.37	143.81	221.6
Ceratitis capitata	nectarine	2	153.82	101.26	135.5	223
Ceratitis capitata	nectarine	3	133.52	108.37	133.71	215.11
Ceratitis capitata	nectarine	4	142.12	104.05	133.3	211.2
Ceratitis capitata	nectarine	5	151.2	101.98	129	232.17
Ceratitis capitata	nectarine	6	148.2	96.11	142.3	224.3
Ceratitis capitata	nectarine	7	142.4	103.3	141.4	221.4
Ceratitis capitata	nectarine	8	139.5	103.2	135.16	223.23
Ceratitis capitata	Reunion colony	1	135.26	96.92	123.44	207.33
Ceratitis capitata	Reunion colony	2	138.27	97.03	121.74	204.5
Ceratitis capitata	Reunion colony	3	132.91	98.96	120.21	195.32
Ceratitis capitata	Reunion colony	4	135.96	96.97	113.72	198.41
Ceratitis capitata	Reunion colony	5	134.32	96.37	113.45	198.68
Ceratitis capitata	Reunion colony	6	139.67	98.16	114.17	204.5
Ceratitis capitata	Reunion colony	7	135.26	99.19	115.44	204.3
Ceratitis capitata	Reunion colony	8	136.14	97.96	118.81	194
Ceratitis capitata	Reunion colony	9	135.36	104.78	125.17	209.58
Ceratitis capitata	Reunion colony	10	144.09	98.02	125.37	208.11
Ceratitis capitata	Reunion colony	11	129.66	104.24	123.65	192.01
Ceratitis capitata	Reunion colony	12	134.69	98.77	119.25	195.9
Ceratitis capitata	Reunion colony	13	140.01	100.51	119.69	201.3
Ceratitis capitata	Reunion colony	14	142.7	99.44	117.77	207.2
Ceratitis capitata	Reunion colony	15	138.02	100.63	127.54	202.11
Ceratitis capitata	Reunion colony	16	132.73	99.92	123.43	201.11
Ceratitis capitata	Reunion colony	17	130.57	99.03	123.59	202
Ceratitis capitata	Reunion colony	18	142.02	95.85	123.61	209.6
Ceratitis capitata	Reunion colony	19	134.68	95.57	119.25	208.3
Ceratitis capitata	Greece, host unknown	1	143.49	97.48	128.49	212.33
Ceratitis capitata	Greece, host unknown	2	148.07	100.59	129.96	218.1
Ceratitis capitata	Greece, host unknown	3	145.08	98.96	129.06	221.81
Ceratitis capitata	Greece, host unknown	4	151.7	104.99	126.96	220.33
Ceratitis capitata	Greece, host unknown	5	151.97	96.59	118.85	207.1
Ceratitis capitata	Greece, host unknown	6	138.67	94.17	116.18	201.92
Ceratitis capitata	Greece, host unknown	7	138.82	97.58	122.57	203.2
Ceratitis capitata	Greece, host unknown	8	146.24	101.11	131.62	217.41
Ceratitis capitata	Greece, host unknown	9	148.04	99.15	126	213.1
Ceratitis capitata	Greece, host unknown	10	139.71	99.62	124.53	208.46
Ceratitis capitata	Greece, host unknown	11	137.13	99.97	130.77	209.4
Ceratitis capitata	Reunion wild	1	139.31	111.15	146.17	207.14
Ceratitis capitata	Reunion wild	2	139.92	110.81	145.22	211.13
Ceratitis capitata	Reunion wild	3	135.35	108.24	136.39	204.03
Ceratitis capitata	Reunion wild	4	134.92	104.68	129.26	188.1
Ceratitis capitata	Reunion wild	5	133.34	104.31	129.49	196.31
Ceratitis capitata	Reunion wild	6	135.62	102.15	131.22	193.04
Ceratitis capitata	Reunion wild	7	131.99	98.62	118.88	194.62
Ceratitis capitata	Reunion wild	8	131.09	97.62	122.85	186.21
Ceratitis capitata	Reunion wild	9	139.88	106.63	142.3	217.4
Ceratitis capitata	Reunion wild	10	144.73	107.95	142.93	212.62
Ceratitis capitata	Reunion wild	11	139.69	109.14	126.24	201.84
Ceratitis capitata	Reunion wild	12	139.22	110.56	129.45	203.6
Ceratitis capitata	Reunion wild	13	146.7	101.91	129.59	212.1
Ceratitis capitata	Reunion wild	14	149.9	100	122.34	211.23
Ceratitis capitata	Reunion wild	15	147.1	97.4	116.55	199.55
Ceratitis capitata	Reunion wild	16	136.31	102.67	120.1	185.82
Ceratitis capitata	Reunion wild	17	135.1	99.4	143.74	211.38
Ceratitis capitata	Reunion wild	18	133.82	106.03	141.5	206.5
Ceratitis capitata	Bet Dagan, Israel colony	1	150.04	106.02	137.34	233.6
Ceratitis capitata	Bet Dagan, Israel colony	2	147.82	98.6	129.59	235.1
Ceratitis capitata	Bet Dagan, Israel colony	3	148.82	103.35	133.2	224.81
Ceratitis capitata	Bet Dagan, Israel colony	4	142.42	105.5	134.87	211.83
Ceratitis capitata	Bet Dagan, Israel colony	5	132.98	101.41	119.93	205.15
Ceratitis capitata	Bet Dagan, Israel colony	6	139.68	103.38	131.66	212.72
Ceratitis capitata	Bet Dagan, Israel colony	7	146.05	102.94	114.55	219.09
Ceratitis capitata	Bet Dagan, Israel colony	8	137.54	100.83	126.38	219.75
Ceratitis capitata	Bet Dagan, Israel colony	9	136.12	109.84	144.16	223.33
Ceratitis capitata	Bet Dagan, Israel colony	10	135.19	108.58	140.91	226.72
Ceratitis capitata	Bet Dagan, Israel colony	11	136.8	99.85	125.87	222.85
Ceratitis capitata	Bet Dagan, Israel colony	12	136.74	99.94	125.97	221.13
Ceratitis capitata	Bet Dagan, Israel colony	13	132.32	99.74	127.31	207.3
Ceratitis capitata	Bet Dagan, Israel colony	14	139.15	98.1	124.82	213.1
Ceratitis capitata	Bet Dagan, Israel colony	15	142.03	106.07	133.85	218.27
Ceratitis capitata	Bet Dagan, Israel colony	16	139.77	101.74	131.93	216.28
Ceratitis capitata	Bet Dagan, Israel colony	17	133.01	104.84	134.15	214.85
Ceratitis capitata	Bet Dagan, Israel colony	18	146.84	102.21	131.15	230.1
Ceratitis capitata	Bet Dagan, Israel colony	19	143.54	97.23	118.91	214.1

## Sheet: Ceratitis cosyra
species	no	origin	1	2	3	4	5
Ceratitis cosyra	1	CRI culture batch 2	146.4	84.6	78.6	134.6	234
Ceratitis cosyra	2	CRI culture batch 2	137.53	81.6	78.1	132.1	217.29
Ceratitis cosyra	3	CRI culture batch 2	158.5	92.3	84.7	155.04	251.8
Ceratitis cosyra	4	CRI culture batch 2	152.12	91.4	80.44	147.34	250.3
Ceratitis cosyra	5	CRI culture batch 2	146.1	87.5	82	151.5	254.5
Ceratitis cosyra	6	CRI culture batch 2	147.04	96.1	82.1	158.14	254.5
Ceratitis cosyra	7	CRI culture batch 2	151.13	95.1	79.6	146.4	244.1
Ceratitis cosyra	8	CRI culture batch 2	151.61	94.45	69.04	140.52	226.84
Ceratitis cosyra	9	CRI culture batch 2	159.6	101.2	86.6	155.36	250.6
Ceratitis cosyra	10	CRI culture batch 2	158.5	101.42	88.7	156.9	262.3
Ceratitis cosyra	1	CRI culture batch 2b	162.16	101.87	81.98	158.48	241.1
Ceratitis cosyra	2	CRI culture batch 2b	167.16	101.11	82.03	159.23	231.13
Ceratitis cosyra	3	CRI culture batch 2b	154.64	96.61	74.36	143.81	237.2
Ceratitis cosyra	4	CRI culture batch 2b	161.84	96.17	73.56	148.2	239.04
Ceratitis cosyra	5	CRI culture batch 2b	158.84	102.83	79.71	154.66	247.18
Ceratitis cosyra	6	CRI culture batch 2b	157.65	102.18	76.45	154.19	250.43
Ceratitis cosyra	7	CRI culture batch 2b	161.42	100.92	79.47	146.75	243.5
Ceratitis cosyra	8	CRI culture batch 2b	157.14	101.34	81.78	154.58	247.3
Ceratitis cosyra	9	CRI culture batch 2b	161.77	95.13	78.54	143.59	240.01
Ceratitis cosyra	10	CRI culture batch 2b	147.68	91.12	81.39	148.71	239.2
Ceratitis cosyra	11	CRI culture batch 2b	154.27	91.51	80.7	150.73	254.1
Ceratitis cosyra	12	CRI culture batch 2b	159.29	99.01	78.69	144.75	245.8
Ceratitis cosyra	13	CRI culture batch 2b	147.64	101.12	79.01	149.55	241.6
Ceratitis cosyra	14	CRI culture batch 2b	147.38	98.66	78.93	150.93	242.3
Ceratitis cosyra	15	CRI culture batch 2b	148.63	101.47	79.74	149.55	236.14
Ceratitis cosyra	1	CRI culture batch 2c	142.96	94.28	84.19	155.05	245.17
Ceratitis cosyra	2	CRI culture batch 2c	141.49	95.21	85.19	153.83	238.1
Ceratitis cosyra	3	CRI culture batch 2c	147.66	96.36	81.55	159.96	246.2
Ceratitis cosyra	4	CRI culture batch 2c	152.08	98.27	81.88	152.56	246.3
Ceratitis cosyra	5	CRI culture batch 2c	149.49	98.26	83.14	146.56	239.6
Ceratitis cosyra	6	CRI culture batch 2c	149.12	96.4	76.39	155.04	245.8
Ceratitis cosyra	7	CRI culture batch 2c	147.38	95.65	74.75	156.74	243.2
Ceratitis cosyra	8	CRI culture batch 2c	147.51	92.92	72.34	156.23	253.3
Ceratitis cosyra	9	CRI culture batch 2c	152.96	98.15	89.72	155.16	235.23
Ceratitis cosyra	10	CRI culture batch 2c	148.18	103.37	85.4	159.91	240.34
Ceratitis cosyra	11	CRI culture batch 2c	164.03	99.64	86.42	159.27	255.1
Ceratitis cosyra	12	CRI culture batch 2c	141.95	90.53	78.82	146.33	227.3
Ceratitis cosyra	13	CRI culture batch 2c	146.69	90.61	83.46	148.1	238.2
Ceratitis cosyra	14	CRI culture batch 2c	148.87	91.26	80.97	142	249.8
Ceratitis cosyra	15	CRI culture batch 2c	147.32	92.5	80.53	150.06	244.5
Ceratitis cosyra	16	CRI culture batch 2c	151.12	90.12	79.42	146.46	240.1
Ceratitis cosyra	17	CRI culture batch 2c	154.38	94.73	78.45	151.88	238.4
Ceratitis cosyra	1	CRI culture batch 3	158.6	104.25	85	164.1	226.3
Ceratitis cosyra	2	CRI culture batch 3	151.3	92.1	80.51	144.3	237.6
Ceratitis cosyra	3	CRI culture batch 3	147.5	100.3	70.6	153.1	244.14
Ceratitis cosyra	4	CRI culture batch 3	143.13	97.13	72.1	148.4	225.3
Ceratitis cosyra	5	CRI culture batch 3	139.15	90.4	71.4	136.4	217.21
Ceratitis cosyra	6	CRI culture batch 3	142.69	93.42	73	138.3	214.51
Ceratitis cosyra	7	CRI culture batch 3	158.25	92.2	81.4	136	240.3
Ceratitis cosyra	8	CRI culture batch 3	151.32	100.1	80.4	139.4	231.1
Ceratitis cosyra	9	CRI culture batch 3	142.2	100.2	75.3	149.1	234.8
Ceratitis cosyra	10	CRI culture batch 3	141.45	91.3	69.1	140.4	212.32
Ceratitis cosyra	11	CRI culture batch 3	139.1	93.1	70.14	140.1	224.4
Ceratitis cosyra	12	CRI culture batch 3	167.5	106.1	78.4	157.35	255.1
Ceratitis cosyra	13	CRI culture batch 3	156.5	104.3	71.1	156.4	237.1
Ceratitis cosyra	14	CRI culture batch 3	159.3	103.53	76.1	156.3	235.05
Ceratitis cosyra	15	CRI culture batch 3	138.3	94.16	77.53	141.4	230.1
Ceratitis cosyra	16	CRI culture batch 3	148.1	98.15	72.4	143.13	234.1
Ceratitis cosyra	17	CRI culture batch 3	150.1	88.2	69.51	134.7	212.1
Ceratitis cosyra	18	CRI culture batch 3	138.2	83.35	70.6	136.3	216.2
Ceratitis cosyra	19	CRI culture batch 3	167.33	99.1	72.23	139.3	234.1
Ceratitis cosyra	20	CRI culture batch 3	163.2	102.31	76.1	144.45	232.4

## Sheet: Zeugodacus cucurbitae
species	Origin	no	1	2	3	4	5
Zeugodacus cucurbitae	India	1	207	152	88.1	197	322.5
Zeugodacus cucurbitae	India	2	200	131	87.5	179	315.4
Zeugodacus cucurbitae	India	3	199.4	145	88	189	288.5
Zeugodacus cucurbitae	India	4	204.5	154.5	89	205	309.2
Zeugodacus cucurbitae	India	5	206	163	86.5	202.3	291.3
Zeugodacus cucurbitae	India	6	212	158	89.3	200	292
Zeugodacus cucurbitae	India	7	205.5	137.2	89	185	306
Zeugodacus cucurbitae	India	8	199	142.1	88.3	186	304
Zeugodacus cucurbitae	India	9	201	149	87.5	190.2	302.3
Zeugodacus cucurbitae	India	10	203.2	143.2	89.5	182.4	305.5
Zeugodacus cucurbitae	India	11	208	142.3	85	180.5	304.2
Zeugodacus cucurbitae	India	12	202	142.2	83	177	295.2
Zeugodacus cucurbitae	India	13	213	152.5	92.4	195.4	317.2
Zeugodacus cucurbitae	India	14	198.3	151.4	94	199.2	302
Zeugodacus cucurbitae	India	15	222	151.1	90.5	221.5	330.2
Zeugodacus cucurbitae	India	16	210	140	80	193.1	314.4
Zeugodacus cucurbitae	India	17	212	146.3	77	187	315.3
Zeugodacus cucurbitae	India	18	223.1	139.4	90	184.2	326
Zeugodacus cucurbitae	India	19	199	138.5	84.4	190.3	305.1
Zeugodacus cucurbitae	India	20	198.2	144	89	183.2	299.3
Zeugodacus cucurbitae	India	21	203	143.5	81.5	191.4	307.3
Zeugodacus cucurbitae	India	22	209	141.3	87.3	193.1	303.1
Zeugodacus cucurbitae	India	23	223	167.2	92.2	216.4	328
Zeugodacus cucurbitae	India	24	213.1	160.3	93.3	200.3	321.4
Zeugodacus cucurbitae	India	25	218	150.3	102	211.5	340.4
Zeugodacus cucurbitae	India	26	207.2	140	101.3	198.5	332
Zeugodacus cucurbitae	India	27	221	168.5	95.5	215	323.4
Zeugodacus cucurbitae	India	28	215	169	95.1	225.3	327
Zeugodacus cucurbitae	India	29	193.5	144	87	198	296.5
Zeugodacus cucurbitae	India	30	192.1	149.5	91.3	204	298.4
Zeugodacus cucurbitae	IAEA	1	171.96	122.06	79.59	183.52	293
Zeugodacus cucurbitae	IAEA	2	176.32	117.08	83.88	171.2	288.3
Zeugodacus cucurbitae	IAEA	3	179.98	117.99	80.39	162.14	285
Zeugodacus cucurbitae	IAEA	4	179.51	117.28	81.12	162.5	284.3
Zeugodacus cucurbitae	IAEA	5	195.04	114.27	88.64	171.23	306.5
Zeugodacus cucurbitae	IAEA	6	184.77	111.79	91.41	177.2	302.1
Zeugodacus cucurbitae	IAEA	7	174.71	118.46	87.98	183.41	299
Zeugodacus cucurbitae	IAEA	8	171.95	113.42	86.93	178.63	296.3
Zeugodacus cucurbitae	IAEA	9	189.02	121.02	86.9	178.67	291
Zeugodacus cucurbitae	IAEA	10	178.79	113.76	80.39	162.76	273
Zeugodacus cucurbitae	IAEA	11	170.38	121.48	89.02	188.63	298
Zeugodacus cucurbitae	IAEA	12	182.27	117.67	89.05	176.45	297
Zeugodacus cucurbitae	IAEA	13	192.68	124.05	90.91	191.39	309
Zeugodacus cucurbitae	IAEA	14	183.46	126.57	85.39	184.06	292
Zeugodacus cucurbitae	IAEA	15	173.13	124.26	87.75	184.51	298
Zeugodacus cucurbitae	IAEA	16	178.33	122.58	83.73	184.01	293
Zeugodacus cucurbitae	IAEA	17	188.16	116.56	89.57	174.68	301.4
Zeugodacus cucurbitae	IAEA	18	181.64	126.36	92.46	183.81	303.2
Zeugodacus cucurbitae	IAEA	19	182.27	129.62	88.13	188.46	306.5
Zeugodacus cucurbitae	IAEA	20	181.3	129.68	89.65	187.39	305.3
Zeugodacus cucurbitae	CIRAD, Reunion	1	193.04	128.17	76.78	171.16	280
Zeugodacus cucurbitae	CIRAD, Reunion	2	185.57	118.21	80.29	168.82	276
Zeugodacus cucurbitae	CIRAD, Reunion	3	181.51	124.67	75.69	177.17	279
Zeugodacus cucurbitae	CIRAD, Reunion	4	206.61	134.57	75.75	185.81	297
Zeugodacus cucurbitae	CIRAD, Reunion	5	201.43	127.11	76.89	190.42	295
Zeugodacus cucurbitae	CIRAD, Reunion	6	184.03	130.2	77.89	180.01	283.3
Zeugodacus cucurbitae	CIRAD, Reunion	7	189.8	128.96	77.13	176.66	277
Zeugodacus cucurbitae	CIRAD, Reunion	8	163.1	111.37	71.51	156.46	245
Zeugodacus cucurbitae	CIRAD, Reunion	9	168.52	105.1	63.88	150.38	245.2
Zeugodacus cucurbitae	CIRAD, Reunion	10	169.77	128.74	68.56	173.92	255.3
Zeugodacus cucurbitae	CIRAD, Reunion	11	172.85	124.57	73.55	173.24	277
Zeugodacus cucurbitae	CIRAD, Reunion	12	182.8	124.24	70.71	178.54	288.3
Zeugodacus cucurbitae	CIRAD, Reunion	13	189.23	132.24	73.01	186.78	297.2
Zeugodacus cucurbitae	CIRAD, Reunion	14	183.53	131.89	68.31	178.03	276

## Sheet: Bactrocera 
species	origin	no	1	2 angle	3	4
Bactrocera zonata	Bangladesh	1	147.07	117.98	140.96	235.1
Bactrocera zonata	Bangladesh	2	153.55	128.66	159.97	276.31
Bactrocera zonata	Bangladesh	3	149.27	128.46	156.23	267.4
Bactrocera zonata	Bangladesh	4	169.34	108.8	161.81	273.6
Bactrocera zonata	Bangladesh	5	161.96	108.34	157.39	264.3
Bactrocera zonata	Bangladesh	6	168.43	114.61	161.21	288.44
Bactrocera zonata	Bangladesh	7	157.56	114.22	155.39	278.94
Bactrocera zonata	Bangladesh	8	160.02	116.89	160.09	275.05
Bactrocera zonata	Bangladesh	9	161.77	108.67	159.39	279.52
Bactrocera zonata	Bangladesh	10	161.05	106.16	160.96	260.6
Bactrocera zonata	Bangladesh	11	152.63	108.38	159.19	258.36
Bactrocera zonata	Bangladesh	12	151.56	109.44	162.96	262.4
Bactrocera zonata	Bangladesh	13	150.01	121.92	140.38	236.42
Bactrocera zonata	Bangladesh	14	150.1	116.65	131.1	252.01
Bactrocera zonata	Bangladesh	15	148.88	103.6	129.8	253.64
Bactrocera zonata	Bangladesh	16	132.7	120.66	156.03	250.28
Bactrocera zonata	Bangladesh	17	154.7	108.54	158.43	265.3
Bactrocera zonata	Bangladesh	18	136.29	124.1	150.86	254.1
Bactrocera zonata	CIRAD 1st batch	1	165.15	112.1	178.61	282.84
Bactrocera zonata	CIRAD 1st batch	2	159.69	112.9	179.74	284.11
Bactrocera zonata	CIRAD 1st batch	3	150.6	116.1	146.78	258.92
Bactrocera zonata	CIRAD 1st batch	4	153.49	108.05	140.89	223.1
Bactrocera zonata	CIRAD 1st batch	5	149.05	114.28	150.56	232.5
Bactrocera zonata	CIRAD 1st batch	6	138.58	117.06	157.59	228.2
Bactrocera zonata	CIRAD 1st batch	7	160.22	111.5	135.33	237.64
Bactrocera zonata	CIRAD 1st batch	8	143.71	111.72	149.79	233.2
Bactrocera zonata	CIRAD 1st batch	9	157.49	111.25	156.58	230.46
Bactrocera zonata	CIRAD 1st batch	10	142.28	114.54	155.14	236.47
Bactrocera zonata	CIRAD 1st batch	11	160.31	102.2	165.61	266.33
Bactrocera zonata	CIRAD 1st batch	12	161.06	102.24	171.55	267.6
Bactrocera zonata	CIRAD 1st batch	13	139.04	110.28	141.49	216.52
Bactrocera zonata	CIRAD 1st batch	14	138.48	110.25	144.96	203.42
Bactrocera zonata	IAEA colony	1	161.41	100.29	148.88	269.1
Bactrocera zonata	IAEA colony	2	164.21	101.39	155.36	265.5
Bactrocera zonata	IAEA colony	3	143.44	108.53	136.34	240.91
Bactrocera zonata	IAEA colony	4	146.52	109.24	145.51	243.87
Bactrocera zonata	IAEA colony	5	166.78	110.01	153.18	262.1
Bactrocera zonata	IAEA colony	6	172.61	114.41	165.63	264.1
Bactrocera zonata	IAEA colony	7	160.29	100.8	147.12	256.2
Bactrocera zonata	IAEA colony	8	160.39	102.72	154.37	270.51
Bactrocera zonata	IAEA colony	9	150.19	105.4	161.42	263.16
Bactrocera zonata	IAEA colony	10	163.52	101.55	145.54	260.32
Bactrocera zonata	IAEA colony	11	168.54	104.33	150.27	264.62
Bactrocera zonata	IAEA colony	12	162.84	100.01	147.23	259.63
Bactrocera zonata	IAEA colony	13	162.18	101.1	151.19	264.5
Bactrocera zonata	IAEA colony	14	146.72	103.59	158.66	260.1
Bactrocera zonata	CIRAD 2nd batch	1	149.35	107.01	147.34	233.83
Bactrocera zonata	CIRAD 2nd batch	2	158.32	100.99	149.74	329.3
Bactrocera zonata	CIRAD 2nd batch	3	155.27	102.5	137.58	221.5
Bactrocera zonata	CIRAD 2nd batch	4	157.85	103.69	143.35	232.3
Bactrocera zonata	CIRAD 2nd batch	5	158.03	103.07	153.19	250.44
Bactrocera zonata	CIRAD 2nd batch	6	152.58	101.88	158.13	257.01
Bactrocera zonata	CIRAD 2nd batch	7	151.25	101.66	142.52	220.9
Bactrocera zonata	CIRAD 2nd batch	8	148.91	101.06	143.01	219.7
Bactrocera zonata	CIRAD 2nd batch	9	159.79	100.45	149.62	247.6
Bactrocera zonata	CIRAD 2nd batch	10	157.6	102.66	153.03	252.2
Bactrocera zonata	CIRAD 2nd batch	11	164.86	105.15	152.61	243.6
Bactrocera zonata	CIRAD 2nd batch	12	145.79	108.49	157.39	240.13
Bactrocera zonata	CIRAD 2nd batch	13	158.31	102.81	149.69	237.3
Bactrocera zonata	CIRAD 2nd batch	14	168.77	100.95	150.13	242.7
Bactrocera zonata	CIRAD 2nd batch	15	150.89	111.02	166.57	231.3
Bactrocera zonata	CIRAD 2nd batch	16	159.73	108.76	154.2	249.3
Bactrocera zonata	CIRAD 2nd batch	17	160.33	100.45	154.18	238.34
Bactrocera zonata	CIRAD 2nd batch	18	158.68	101.97	149.18	237.3
Bactrocera zonata	CIRAD 2nd batch	19	146.18	100.83	148.94	244.6
Bactrocera zonata	CIRAD 2nd batch	20	163.93	102.62	148.52	244.76
Bactrocera zonata	CIRAD 2nd batch	21	161.33	101.17	160.12	241.13
Bactrocera zonata	CIRAD 2nd batch	22	144.33	102.82	149.16	238.14
Bactrocera zonata	CIRAD 2nd batch	23	156.43	100.65	146.15	232.1
Bactrocera zonata	CIRAD 2nd batch	24	159.96	100.15	150.99	238.1
Bactrocera zonata	CIRAD 2nd batch	25	153.47	110.47	165.31	241.1
Bactrocera zonata	CIRAD 2nd batch	26	159.35	100.32	145.01	245.4
Bactrocera zonata	CIRAD 2nd batch	27	163.81	100.01	142.48	250.1
Bactrocera zonata	CIRAD 2nd batch	28	162.21	109.29	159.22	232.2
Bactrocera zonata	CIRAD 2nd batch	29	157.46	105.54	150.22	225.5
Bactrocera zonata	CIRAD 2nd batch	30	158.28	102.21	151.84	244.5
Bactrocera zonata	CIRAD 2nd batch	31	150.11	104.5	143.2	236.1
Bactrocera zonata	Bet Dagan, Israel colony	1	161.42	104.33	155.66	270.56
Bactrocera zonata	Bet Dagan, Israel colony	2	155.13	99.23	139.1	245.2
Bactrocera zonata	Bet Dagan, Israel colony	3	153.42	100.21	145.1	251.21
Bactrocera zonata	Bet Dagan, Israel colony	4	152	105.13	155.1	251.2
Bactrocera zonata	Bet Dagan, Israel colony	5	145.1	109	158.4	246.3
Bactrocera zonata	Bet Dagan, Israel colony	6	138.45	109.2	150.1	251
Bactrocera zonata	Bet Dagan, Israel colony	7	131.13	110.4	144.1	248.24
Bactrocera zonata	Bet Dagan, Israel colony	8	169.4	96.14	136.4	250.5
Bactrocera zonata	Bet Dagan, Israel colony	9	156.5	100.35	140.45	247.1
Bactrocera zonata	Bet Dagan, Israel colony	10	177.1	101.1	155.43	273.3
Bactrocera zonata	Bet Dagan, Israel colony	11	168.5	107.2	148.3	254.5
Bactrocera zonata	Bet Dagan, Israel colony	12	167.35	103.3	149.5	259.54
Bactrocera zonata	Bet Dagan, Israel colony	13	169.35	100.4	143.24	256.53
Bactrocera zonata	Bet Dagan, Israel colony	14	162.6	106.24	145.3	241.8
Bactrocera zonata	Bet Dagan, Israel colony	15	162.5	107.1	164.5	271.1
Bactrocera zonata	Bet Dagan, Israel colony	16	144.7	109.5	157.3	277.5
Bactrocera zonata	Bet Dagan, Israel colony	17	172.4	102.3	141.1	260.5
Bactrocera zonata	Bet Dagan, Israel colony	18	178.4	104.04	162.23	277.03
Bactrocera zonata	Bet Dagan, Israel colony	19	162.3	107.03	167.03	269.5
Bactrocera zonata	Bet Dagan, Israel colony	20	167.4	98.5	151.2	270.1
Bactrocera zonata	Bet Dagan, Israel colony	21	165.1	100.53	151.42	264.1
Bactrocera zonata	Bet Dagan, Israel colony	22	144.4	100.1	127.5	263.1
Bactrocera zonata	Bet Dagan, Israel colony	23	144.1	99.3	137.03	230.1
Bactrocera zonata	Bet Dagan, Israel colony	24	143.15	109.3	149.54	256.1

## Sheet: Bactrocera oleae
species	origin	no	1	2 angle	4	5
Bactrocera oleae	Madrid, Spain	1	130.14	96.02	112.5	190.2
Bactrocera oleae	Madrid, Spain	2	131.5	102.4	114.2	186.13
Bactrocera oleae	Madrid, Spain	3	141.12	93.2	104.5	196.1
Bactrocera oleae	Madrid, Spain	4	137.1	100.5	119.01	200.5
Bactrocera oleae	Madrid, Spain	5	142.5	95.8	111.14	198.9
Bactrocera oleae	Madrid, Spain	6	130.55	96.2	101.2	181.24
Bactrocera oleae	Madrid, Spain	7	137.7	100.4	108.4	196.4
Bactrocera oleae	Madrid, Spain	8	134.25	109.2	108.1	198.3
Bactrocera oleae	Madrid, Spain	9	136.5	106.3	119.4	199.15
Bactrocera oleae	Madrid, Spain	10	134.2	107.4	122.4	200.51
Bactrocera oleae	Madrid, Spain	11	134.5	112.1	112	188.1
Bactrocera oleae	Madrid, Spain	12	141.4	111.1	111.33	187.2
Bactrocera oleae	Madrid, Spain	13	139.1	102.31	112.6	196.04
Bactrocera oleae	Madrid, Spain	14	134.55	112.1	123.2	191.12
Bactrocera oleae	Madrid, Spain	15	142.45	97.5	96.24	203.46
Bactrocera oleae	Madrid, Spain	16	151.1	97.35	115.3	210.3
Bactrocera oleae	Madrid, Spain	17	136.2	104.2	119	195.5
Bactrocera oleae	Madrid, Spain	18	140.05	104.02	117	187.54
Bactrocera oleae	IAEA, Vienna	1	130.48	113.08	116.45	204.17
Bactrocera oleae	IAEA, Vienna	2	136.06	112.45	120.63	201.91
Bactrocera oleae	IAEA, Vienna	3	125.1	106.5	118.12	188.24
Bactrocera oleae	IAEA, Vienna	4	121.11	102.1	118.1	176.62
Bactrocera oleae	IAEA, Vienna	5	112.78	105.4	114.9	185.12
Bactrocera oleae	IAEA, Vienna	6	118.9	119.7	125.7	195.53
Bactrocera oleae	IAEA, Vienna	7	131.83	105.78	116.73	197.29
Bactrocera oleae	IAEA, Vienna	8	127.41	99.68	108.4	187.9
Bactrocera oleae	IAEA, Vienna	9	125.42	99.61	108.1	181.47
Bactrocera oleae	IAEA, Vienna	10	127.97	103.1	116.81	197.25
Bactrocera oleae	IAEA, Vienna	11	124.67	100.14	109.32	18.32
Bactrocera oleae	IAEA, Vienna	12	136.79	102.26	112.22	206.59
Bactrocera oleae	IAEA, Vienna	13	135.29	99.03	109.96	204.92
Bactrocera oleae	IAEA, Vienna	14	133.9	98.29	109.25	205.83
Bactrocera oleae	IAEA, Vienna	15	133.2	104.3	120.22	201.65
Bactrocera oleae	IAEA, Vienna	16	115.51	116.89	126.13	194.13
Bactrocera oleae	IAEA, Vienna	17	138.74	109.62	130.97	211.71
Bactrocera oleae	IAEA, Vienna	18	126.87	98.1	106.42	181.01
Bactrocera oleae	IAEA, Vienna	19	127.53	102.12	109.54	152.1
Bactrocera oleae	IAEA, Vienna	20	133	102.1	112.2	192.11
Bactrocera oleae	IAEA, Vienna	21	124.51	108.51	118.3	190.44
Bactrocera oleae	IAEA, Vienna	22	124.7	100.1	109.44	186.1
Bactrocera oleae	IAEA, Vienna	23	131.36	96.61	111.72	192.41
Bactrocera oleae	IAEA, Vienna	24	127.11	93.33	111.89	193.62
Bactrocera oleae	IAEA, Vienna	25	133.06	108.02	124.87	201.31
Bactrocera oleae	IAEA, Vienna	26	143.82	98.25	121.62	214.52
Bactrocera oleae	IAEA, Vienna	27	136.92	102.91	131.71	208.67
Bactrocera oleae	IAEA, Vienna	28	139.65	102.28	115.14	203.14
Bactrocera oleae	IAEA, Vienna	29	142.48	97.44	108.9	195.33

## Sheet: Dacus ciliatus
species	origin	no	1	2	3	4	5
Dacus ciliatus	pumpkin, Piketberg	1	166.63	115.67	44.7	146.38	246.1
Dacus ciliatus	pumpkin, Piketberg	2	158.62	108.92	42.71	146.28	244
Dacus ciliatus	pumpkin, Piketberg	3	166.26	112.99	48.49	151.44	247
Dacus ciliatus	pumpkin, Piketberg	4	157.48	118.97	44.7	147.73	246.4
Dacus ciliatus	pumpkin, Piketberg	5	161.39	105.5	42.43	142.31	240.4
Dacus ciliatus	pumpkin, Piketberg	6	164.07	112.3	41.27	141.74	237.4
Dacus ciliatus	pumpkin, Piketberg	7	158.45	105.21	40.31	141.03	242
Dacus ciliatus	pumpkin, Piketberg	8	160.29	115.73	48.74	142.1	245
Dacus ciliatus	pumpkin, Piketberg	9	163.54	108.25	47.99	148.27	245.1
Dacus ciliatus	pumpkin, Piketberg	10	165.46	107.98	46.64	148.14	242
Dacus ciliatus	pumpkin, Piketberg	11	159.51	109.66	40.01	144.31	250.1
Dacus ciliatus	pumpkin, Piketberg	12	163.89	105.89	39.89	139.59	245.1
Dacus ciliatus	pumpkin, Piketberg	13	167.98	116.12	41.03	151.92	238.5
Dacus ciliatus	pumpkin, Piketberg	14	161.52	111.98	39.71	150.94	237
Dacus ciliatus	pumpkin, Piketberg	15	173.57	107.39	39.97	142.03	254
Dacus ciliatus	pumpkin, Piketberg	16	171.83	107.95	39.63	137.92	257
Dacus ciliatus	pumpkin, Piketberg	17	167.55	113.03	42.13	150.73	244.4
Dacus ciliatus	pumpkin, Piketberg	18	164.2	111.65	45.85	143.34	238
Dacus ciliatus	pumpkin, Piketberg	19	153.44	110.53	39.94	141.7	236.1
Dacus ciliatus	Mozambique, big Eppi B	1	165.5	92.9	45.51	134.94	244
Dacus ciliatus	Mozambique, big Eppi B	2	159.1	94.56	45.12	129.22	230.3
Dacus ciliatus	Mozambique, big Eppi B	3	182.6	107.82	49.91	153.84	259.2
Dacus ciliatus	Mozambique, big Eppi B	4	161.38	98.79	55.67	148.99	243.4
Dacus ciliatus	Mozambique, big Eppi B	5	167.21	98.61	57.69	155.94	255
Dacus ciliatus	Mozambique, big Eppi B	6	179.19	109.07	52.46	163.16	265
Dacus ciliatus	Mozambique, big Eppi B	7	187.92	110.42	49.62	156.75	267
Dacus ciliatus	Mozambique, big Eppi B	8	172.33	102.71	44.52	145.24	249.3
Dacus ciliatus	Mozambique, big Eppi B	9	179.24	98.72	42.5	137.86	256.5
Dacus ciliatus	Mozambique, big Eppi B	10	175.64	119.63	51.55	161.91	267
Dacus ciliatus	Mozambique, big Eppi B	11	181.42	120.69	50.78	163.52	263
Dacus ciliatus	Mozambique, big Eppi B	12	181.64	116.85	59.63	155.49	262.3
Dacus ciliatus	Mozambique, big Eppi B	13	173.26	111.16	57.76	154.57	254.3
Dacus ciliatus	Mozambique, big Eppi B	14	174.2	105.31	57.5	155.12	249.3
Dacus ciliatus	Mozambique, big Eppi B	15	166.68	109.99	48.37	151.66	250.2
Dacus ciliatus	Mozambique, big Eppi B	16	170.79	104.26	45.49	142.51	251.4
Dacus ciliatus	Mozambique, big Eppi B	17	171.63	96.91	45.93	136.13	261.3
Dacus ciliatus	Mozambique, big Eppi B	18	183.07	106.23	51.01	146.12	267.4
Dacus ciliatus	Mozambique, big Eppi B	19	181.61	112.52	51.78	160.55	265
Dacus ciliatus	Mozambique, big Eppi B	20	182.58	113.82	54.16	160.81	245

## Sheet: Bactrocera tau
species	origin	no	1	2	3	4	5
Bactrocera tau	Bangladesh	1	217.46	150.41	91.88	191.09	332.45
Bactrocera tau	Bangladesh	2	214.57	148.41	91.54	195.34	325.53
Bactrocera tau	Bangladesh	3	223.95	159.98	91.67	209.79	350.98
Bactrocera tau	Bangladesh	4	221.38	155.86	99.78	210.73	357.46
Bactrocera tau	Bangladesh	5	211.25	150.09	91.45	192.19	323.33
Bactrocera tau	Bangladesh	6	217.14	150.87	92.04	191.97	331.38
Bactrocera tau	Bangladesh	7	209.62	150.52	97.01	194.25	330.01
Bactrocera tau	Bangladesh	8	204.31	148.81	91.8	196.61	312.39
Bactrocera tau	Bangladesh	9	217.95	149.06	85.4	181.35	307.83
Bactrocera tau	Bangladesh	10	210.07	146.8	82.9	180.51	306.68
Bactrocera tau	Bangladesh	11	192.93	139.4	89.62	175.86	299.92
Bactrocera tau	Bangladesh	12	198.97	135.94	86.16	178.86	294.4
Bactrocera tau	Bangladesh	13	204.72	139.68	88.08	183.52	314.16
Bactrocera tau	Bangladesh	14	205.81	141.34	83.6	176.71	308.15
Bactrocera tau	Bangladesh	15	218.6	155.88	90.51	196.63	327.08
Bactrocera tau	Bangladesh	16	207.01	145.88	84.3	190.49	322.1
Bactrocera tau	Bangladesh	17	208.64	145.14	83.71	181.79	321.94
Bactrocera tau	Bangladesh	18	211.23	146.4	88.52	198.67	322.97
Bactrocera tau	Bangladesh	19	201.85	152.82	91.57	204.62	325.42
Bactrocera tau	Bangladesh	20	199.22	146.04	82.55	181.56	308.15
Bactrocera tau	Bangladesh	21	191.82	148.5	96.48	186.9	308.1
Bactrocera tau	Bangladesh	22	192.83	150.52	86.09	196.36	297.6
Bactrocera tau	IAEA	1	186.06	113.23	98.56	168.52	315.33
Bactrocera tau	IAEA	2	185.56	131.86	89.29	194.63	307.85
Bactrocera tau	IAEA	3	178.47	122.63	89.34	183.46	287.39
Bactrocera tau	IAEA	4	168.56	122.33	91.29	185.23	299.94
Bactrocera tau	IAEA	5	207.3	136.75	101.41	197.46	338.96
Bactrocera tau	IAEA	6	208.19	137.6	99.65	196.92	337.18
Bactrocera tau	IAEA	7	192.58	131.9	98.56	193.78	319.03
Bactrocera tau	IAEA	8	198.93	128.54	100.95	202.32	329.26
Bactrocera tau	IAEA	9	191.06	139.82	89.24	198.76	317.16
Bactrocera tau	IAEA	10	183.06	121.12	92.67	185.72	307.59
Bactrocera tau	IAEA	11	177.18	130.38	91.98	185.71	300.47
Bactrocera tau	IAEA	12	184.51	124.63	94.25	179.88	297.33
Bactrocera tau	IAEA	13	188.6	112.36	89.41	167.11	287.63
Bactrocera tau	IAEA	14	171.98	124.93	96.51	198.27	302.86
Bactrocera tau	IAEA	15	185.2	114.67	92.82	176.76	279.23
Bactrocera tau	IAEA	16	182.75	121.87	96.11	189.59	301.69
Bactrocera tau	IAEA	17	187.07	140.86	99.06	205.28	326.98
Bactrocera tau	IAEA	18	187.96	141.14	98.69	204.89	330.78
Bactrocera tau	IAEA	19	183.32	134.2	91.36	184.1	304.12
Bactrocera tau	IAEA	20	177.09	135.75	91.75	195.02	298.09

[truncated: 3 more sheets: Bactrocera tryoni, Bactrocera correcta, Bactrocera minax]
